# Supplementary material for: In Silico Analysis of Probiotic Bacteria Changes Across COVID-19 Severity Stages
Source: Microorganisms. 2024 Nov 18;12(11):2353. doi: 10.3390/microorganisms12112353 (PMC11596909; doi:10.3390/microorganisms12112353)
Supplement: Supplementary file 1 [file microorganisms-12-02353-s001.zip › Table S1.xlsx]

## Sheet: Table S1
Table S1: The Lefse analysis for the genera Akkermansia, Bacteroides, Bifidobacterium, Faecalibacterium, Lactobacillus, Oscillospira, and Ruminococcus in healthy controls and at different levels of severity of COVID-19
Genus	Pvalues	FDR	Healthy	Mild	Moderate	Severe	Critical	LDAscore
Akkermansia	0.061216	0.12809	68.021	24.623	53.333	125.92	333.76	2.19
Bacteroides	1.4687e-06	6.3573e-06	416.18	1329.5	2145.6	1316.3	1320.5	2.94
Bifidobacterium	4.5594e-13	3.7849e-12	327.65	293.69	415.74	195.97	184.09	2.07
Faecalibacterium	1.8179e-13	1.6046e-12	434.91	348.08	182.46	217.13	170.59	2.12
Lactobacillus	3.5629e-08	1.8298e-07	26.6	17.738	6.3188	28.672	29.094	1.09
Oscillospira	0.0013821	0.0040076	0.48421	0.60656	0.33333	0.71429	0.14583	0.1
Ruminococcus	1.4208e-06	6.1947e-06	102.66	118.66	72.232	74.807	148.53	1.6
